# Supplementary material for: Analysis of Biobanked Serum from a Mycobacterium avium subsp paratuberculosis Bovine Infection Model Confirms the Remarkable Stability of Circulating miRNA Profiles and Defines a Bovine Serum miRNA Repertoire
Source: PLoS One. 2015 Dec 16;10(12):e0145089. doi: 10.1371/journal.pone.0145089 (PMC4682966; doi:10.1371/journal.pone.0145089)
Supplement: S1 Table — (CSV) [file pone.0145089.s007.csv]

	#miRNA	read_count	mean_norm	miRDeep2 score	chr	seed	precursor	precursor coordinate	freq	mirbase seed match	star read count	rfam alert	consensus mature sequence	consensus star sequence	consensus precursor sequence
0	bta-miR-486	579785.0	239412.87421052632	295814.9	27	ccuguac	bta-mir-486	27:36261848..36261910:-	1.0	hsa-miR-486-5p	31	-	uccuguacugagcugccccgag	cgggucagcucaguaccggg	uccuguacugagcugccccgaggcccuucgcugugcccagcucgggucagcucaguaccggg
1	bta-miR-423-5p	494462.0	242868.71438596488	274189.6	19	gaggggc	bta-mir-423	19:21799500..21799558:+	1.0	hsa-miR-423-5p	43056	-	ugaggggcagagagcgagacuu	agcucggucugaggccccucag	ugaggggcagagagcgagacuuuucuauuuuccaaaagcucggucugaggccccucag
2	bta-miR-92a	134348.0	63614.72842105265	68554.0	12	auugcac	bta-mir-92a-1	12:66227265..66227323:+	1.0	hsa-miR-25-3p	41	-	uauugcacuugucccggccug	agguugggaucgguugcaaugc	agguugggaucgguugcaaugcuguguuucuguaugguauugcacuugucccggccug
3	bta-miR-22-3p	90563.0	35848.906842105265	46215.4	19	agcugcc	bta-mir-22	19:23382446..23382505:-	1.0	hsa-miR-22-3p	58	-	aagcugccaguugaagaacug	aguucuucaguggcaagcu	aguucuucaguggcaagcuuuauguccugacccagcuaaagcugccaguugaagaacug
4	bta-miR-191	80707.0	41353.76315789475	41408.6	22	aacggaa	bta-mir-191	22:51543484..51543548:+	1.0	hsa-miR-191-5p	458	-	caacggaaucccaaaagcagc	cugcgcuuggauuucguuccc	caacggaaucccaaaagcagcuguugucuccagagcauuccagcugcgcuuggauuucguuccc
5	bta-miR-181a	53014.0	27344.995438596492	5.3	11	acauuca	bta-mir-181a-1	11:95709449..95709509:+	1.0	hsa-miR-181a-5p	735	-	aacauucaacgcugucggugag	accaccgaccguugacuguacc	aacauucaacgcugucggugaguuugggauuugaaaaaaccaccgaccguugacuguacc
6	bta-miR-423-3p	43040.0	20892.499824561408	274189.6	19	gaggggc	bta-mir-423	19:21799500..21799558:+	1.0	hsa-miR-423-5p	43056	-	ugaggggcagagagcgagacuu	agcucggucugaggccccucag	ugaggggcagagagcgagacuuuucuauuuuccaaaagcucggucugaggccccucag
7	bta-miR-30d	39876.0	16595.741578947367	20351.8	14	guaaaca	bta-mir-30d	14:8080297..8080359:+	1.0	hsa-miR-30a-5p	24	-	uguaaacauccccgacuggaagc	cuuucagucagauguuugcugc	uguaaacauccccgacuggaagcuguaccacacagcuaagcuuucagucagauguuugcugc
8	bta-miR-10b	26042.0	13844.90526315789	4.9	02	acccugu	bta-mir-10b	2:20797625..20797685:-	1.0	hsa-miR-10a-5p	9	-	uacccuguagaaccgaauuug	cagauucgauucuaggggaa	uacccuguagaaccgaauuugugugguauccauguagucacagauucgauucuaggggaa
9	bta-miR-6529a	23720.0	10576.300526315785	12102.1	01	agagauc	bta-mir-6529a	1:65453356..65453417:-	1.0	-	3	-	gagagaucagaggcgcagag	ccugugccuuuuaccucuuuaa	gagagaucagaggcgcagagugcgucaaugucaaugaagccugugccuuuuaccucuuuaa
10	bta-miR-320a	13551.0	6398.314561403507	5.6	08	aaagcug	bta-mir-320a-1	8:70060390..70060442:-	1.0	hsa-miR-320a	8	-	aaaagcuggguugagagggc	gccuucucuucccgguucuuccc	gccuucucuucccgguucuucccggagucgggaaaagcuggguugagagggc
11	bta-miR-10a	13164.0	6994.110000000001	4.5	19	acccugu	bta-mir-10a	19:38549275..38549336:+	1.0	hsa-miR-10a-5p	4	-	uacccuguagauccgaauuug	caaauucguaucuaggggaa	uacccuguagauccgaauuuguguaaggaauuuugugaucacaaauucguaucuaggggaa
12	bta-miR-192	11372.0	4917.361052631579	5808.0	29	ugaccua	bta-mir-192	29:43731679..43731742:+	1.0	hsa-miR-192-5p	1	-	cugaccuaugaauugacagcc	cugccaauuccauaggucac	cugaccuaugaauugacagccagugcucuuguguccccucuggcugccaauuccauaggucac
13	bta-miR-26a	11205.0	5145.531929824563	5722.3	05	ucaagua	bta-mir-26a-1	5:55977936..55977996:+	1.0	hsa-miR-26a-5p	2	-	uucaaguaauccaggauaggc	ccuauucuugauuacuuguuuc	uucaaguaauccaggauaggcuguuuccaucugugaggccuauucuugauuacuuguuuc
14	bta-miR-103	10654.0	5129.024385964914	4.8	13	gcagcau	bta-mir-103-1	13:51742432..51742484:-	1.0	hsa-miR-103a-3p	0	-	agcagcauuguacagggc	uucuuuacagugcugccuug	uucuuuacagugcugccuuguagcauucaggucaagcagcauuguacagggc
15	bta-miR-107	9527.0	4628.20701754386	4.7	26	gcagcau	bta-mir-107	26:11288007..11288059:-	1.0	hsa-miR-103a-3p	0	-	agcagcauuguacagggc	uucuuuacaguguugccuug	uucuuuacaguguugccuuguggcauggaguucaagcagcauuguacagggc
16	bta-miR-21-5p	9515.0	4036.7392982456145	5136.3	19	agcuuau	bta-mir-21	19:11033079..11033137:+	1.0	hsa-miR-21-5p	548	-	uagcuuaucagacugauguugac	caacagcagucgaugggcug	uagcuuaucagacugauguugacuguugaaucucauggcaacagcagucgaugggcug
17	bta-miR-186	9208.0	4457.529122807017	5.1	03	aaagaau	bta-mir-186	3:74462309..74462370:+	1.0	hsa-miR-186-5p	0	-	caaagaauucuccuuuugggc	ccaaaggugaauuuuuuggg	caaagaauucuccuuuugggcuuucugauuuuauuuuaagcccaaaggugaauuuuuuggg
18	bta-miR-142-5p	7801.0	3313.9173684210523	1.7	19	ccauaaa	bta-mir-142	19:9527315..9527378:-	1.0	-	0	-	cccauaaaguagaaagcac	guuuccuacuuuauggaug	cccauaaaguagaaagcacuacuaacagcacuggaggguguaguguuuccuacuuuauggaug
19	bta-miR-27b	7770.0	3292.211403508772	3926.3	08	ucacagu	bta-mir-27b	8:83009840..83009904:+	1.0	hsa-miR-27a-3p	4	-	uucacaguggcuaaguucugc	cagagcuuagcugauuggugaac	cagagcuuagcugauuggugaacagugacugguuuccgcuuuguucacaguggcuaaguucugc
20	bta-miR-30e-5p	6877.0	2786.5954385964906	3597.1	03	guaaaca	bta-mir-30e	3:106062503..106062567:-	1.0	hsa-miR-30a-5p	166	-	uguaaacauccuugacuggaagc	cuuucagucggauguuuacagc	uguaaacauccuugacuggaagcuguaaggcguugcaaggagcuuucagucggauguuuacagc
21	bta-let-7f	6613.0	3224.623333333334	3381.8	08	gagguag	bta-let-7f-1	8:86885231..86885308:+	1.0	hsa-let-7a-5p	5	-	ugagguaguagauuguauagu	cuauacaaucuauugccuucc	ugagguaguagauuguauaguugugggguagugauuuuacccuguucaggagauaacuauacaaucuauugccuucc
22	bta-miR-150	6459.0	3341.571228070176	5.6	18	cucccaa	bta-mir-150	18:56407867..56407922:-	1.0	hsa-miR-150-5p	11	-	ucucccaacccuuguaccag	cugguacagguacggggagg	ucucccaacccuuguaccagugugugucucagacccugguacagguacggggagg
23	bta-miR-151-5p	6455.0	3008.7182456140363	5.5	14	cgaggag	bta-mir-151	14:4030326..4030383:+	1.0	hsa-miR-151a-5p	3632	-	ucgaggagcucacagucuag	cuagacugaagcuccuugagg	ucgaggagcucacagucuaguacgucucauccccuacuagacugaagcuccuugagg
24	bta-miR-148a	6046.0	2826.834035087719	3137.1	04	cagugca	bta-mir-148a	4:70414256..70414315:+	1.0	hsa-miR-148a-3p	115	-	ucagugcacuacagaacuuug	aaaguucugagacacuccgac	aaaguucugagacacuccgacucugaauaugauagaagucagugcacuacagaacuuug
25	bta-miR-92b	6012.0	3262.8567857142857	6.0	03	auugcac	bta-mir-92b	3:15480741..15480797:-	0.9824561403508771	hsa-miR-25-3p	0	-	uauugcacucgucccggcc	acgggacgcggugcaguguu	acgggacgcggugcaguguuguucuuuccccugccaauauugcacucgucccggcc
26	bta-miR-27a-3p	4529.0	1921.4331578947363	5.5	07	ucacagu	bta-mir-27a	7:12981797..12981852:-	1.0	hsa-miR-27a-3p	0	-	uucacaguggcuaaguuc	gcuuagcugcuugugagca	gcuuagcugcuugugagcagguccacaucaaaucguguucacaguggcuaaguuc
27	bta-let-7a-5p	3996.0	1911.337017543859	2050.1	05	gagguag	bta-let-7a-1	5:117119388..117119458:+	1.0	hsa-let-7a-5p	2	-	ugagguaguagguuguauagu	cuauacaaucuacugucuuucc	ugagguaguagguuguauaguuuggggcucugcccugcuaugggauaacuauacaaucuacugucuuucc
28	bta-miR-378	3990.0	1949.9624561403514	2034.1	07	cuggacu	bta-mir-378-1	7:63067305..63067365:+	1.0	hsa-miR-378a-3p	3	-	acuggacuuggagucagaaggc	cuccugacuccagguccug	cuccugacuccagguccuguguguuaccucgaaauagcacuggacuuggagucagaaggc
29	bta-miR-181b	3908.0	1968.2477192982453	4.8	16	acauuca	bta-mir-181b-1	16:79685772..79685834:-	1.0	hsa-miR-181a-5p	0	-	aacauucauugcugucgguggg	cacugaacaaugagugcaac	aacauucauugcugucgguggguugaacuguguggacaagcucacugaacaaugagugcaac
30	bta-miR-151-3p	3767.0	1721.862456140351	5.5	14	cgaggag	bta-mir-151	14:4030326..4030383:+	1.0	hsa-miR-151a-5p	3632	-	ucgaggagcucacagucuag	cuagacugaagcuccuugagg	ucgaggagcucacagucuaguacgucucauccccuacuagacugaagcuccuugagg
31	bta-miR-215	3623.0	1877.2008771929827	4.8	16	ugaccua	bta-mir-215	16:24305748..24305804:-	1.0	hsa-miR-192-5p	16	-	augaccuaugaauugacaga	ucugucauuucuguaggcc	augaccuaugaauugacagacaacgugacuaagucugucugucauuucuguaggcc
32	bta-miR-2284x	3392.0	1760.543684210526	1.7	01	aaaaguu	bta-mir-2284x	1:3607773..3607821:-	1.0	-	0	-	gaaaaguucguucggguuuu	aacucaaauaaacuuuuugg	gaaaaguucguucggguuuuuccauaagaacucaaauaaacuuuuugg
33	bta-miR-1468	3348.0	1796.510350877193	5.0	X	uccguuu	bta-mir-1468	X:101844110..101844174:+	1.0	hsa-miR-1468-5p	0	-	cuccguuugccuguuuugcuga	agcaaaauaagcaaauggaaaa	cuccguuugccuguuuugcugauguucauuugacuuauucucagcaaaauaagcaaauggaaaa
34	bta-let-7i	3294.0	1468.7343859649125	1685.2	05	gagguag	bta-let-7i	5:51209082..51209159:-	1.0	hsa-let-7a-5p	2	-	ugagguaguaguuugugcugu	cugcgcaagcuacugccuugc	ugagguaguaguuugugcuguuggucggguugugacauugcccgcuguggagauaacugcgcaagcuacugccuugc
35	bta-miR-140	3161.0	1281.6812280701752	1618.4	18	ccacagg	bta-mir-140	18:37088153..37088215:+	1.0	-	8	-	accacaggguagaaccacggac	cagugguuuuacccuaugguag	cagugguuuuacccuaugguagguuacgucaugcuguucuaccacaggguagaaccacggac
36	bta-miR-16b	3040.0	1455.5112280701758	1557.6	01	agcagca	bta-mir-16b	1:107923249..107923312:-	1.0	hsa-miR-15a-5p	7	-	uagcagcacguaaauauuggcg	accaauauuauugugcugcuu	uagcagcacguaaauauuggcguaguaaaauaaauauuaaacaccaauauuauugugcugcuu
37	bta-miR-221	2543.0	1048.832105263158	1388.6	X	gcuacau	bta-mir-221	X:103538859..103538922:+	1.0	hsa-miR-221-3p	169	-	agcuacauugucugcuggguuuc	accuggcauacaauguagauuuc	accuggcauacaauguagauuucuguguuuguugagcaacagcuacauugucugcuggguuuc
38	bta-miR-100	2475.0	1257.252807017544	5.2	15	acccgua	bta-mir-100	15:33353401..33353458:-	1.0	hsa-miR-99a-5p	0	-	aacccguagauccgaacuug	agcuugugucuauagguaug	aacccguagauccgaacuuguggugguagugcacacaagcuugugucuauagguaug
39	bta-miR-222	2104.0	989.7257894736841	5.3	X	gcuacau	bta-mir-222	X:103538171..103538233:+	1.0	hsa-miR-221-3p	4	-	agcuacaucuggcuacugggucuc	cucaguagccaguguagaucc	cucaguagccaguguagauccugucuuuuguaaucaguagcuacaucuggcuacugggucuc
40	bta-miR-130b	2003.0	768.4242105263158	1289.3	17	agugcaa	bta-mir-130b	17:74100549..74100608:-	1.0	hsa-miR-130a-3p	517	-	cagugcaaugaugaaagggca	acucuuucccuguugcacuac	acucuuucccuguugcacuacugugcgccccuggcaagcagugcaaugaugaaagggca
41	bta-miR-99a-5p	1927.0	999.098596491228	5.4	01	acccgua	bta-mir-99a	1:19931196..19931253:-	1.0	hsa-miR-99a-5p	10	-	aacccguagauccgaucuug	caagcucgcuucuauggguc	aacccguagauccgaucuuguggugaaguggaccgcacaagcucgcuucuauggguc
42	bta-miR-125b	1875.0	807.1494736842103	5.2	01	cccugag	bta-mir-125b-1	1:19881359..19881419:-	1.0	hsa-miR-125b-5p	2	-	ucccugagacccuaacuug	caagucaggcucuugggacc	ucccugagacccuaacuugugagguauuuuaguagcaucacaagucaggcucuugggacc
43	bta-miR-326	1855.0	961.0598245614038	952.3	15	cucuggg	bta-mir-326	15:55314024..55314084:-	1.0	hsa-miR-330-5p	8	-	ccucugggcccuuccuccag	ggaggcagggccuuugugaaggcg	ggaggcagggccuuugugaaggcggguugugcucagaucgccucugggcccuuccuccag
44	bta-miR-342	1837.0	918.7443859649121	5.4	21	cucacac	bta-mir-342	21:66706870..66706930:+	1.0	hsa-miR-342-3p	0	-	ucucacacagaaaucgcaccca	ggugcuaucugugguugaggaca	ggugcuaucugugguugaggacacggcaaaugaaacugucucacacagaaaucgcaccca
45	bta-miR-126-5p	1691.0	924.9571929824559	1355.6	11	auuauua	bta-mir-126	11:104131417..104131476:+	1.0	hsa-miR-126-5p	959	-	cauuauuacuuuugguacgcg	ucguaccgugaguaauaaugcg	cauuauuacuuuugguacgcgcugugacacuucaaacucguaccgugaguaauaaugcg
46	bta-miR-93	1680.0	797.4563157894736	872.9	25	aaagugc	bta-mir-93	25:36892259..36892321:+	1.0	hsa-miR-17-5p	23	-	caaagugcuguucgugcagguag	acugcugagccagcacuucccga	caaagugcuguucgugcagguagugugaucaccugaccuacugcugagccagcacuucccga
47	bta-miR-660	1671.0	743.4219298245611	5.1	X	acccauu	bta-mir-660	X:92901865..92901924:+	1.0	hsa-miR-660-5p	0	-	uacccauugcauaucggagc	uccuaugugcauggauuaca	uacccauugcauaucggagcugugaauucucaaagcaccuccuaugugcauggauuaca
48	bta-miR-29a	1657.0	806.6029824561406	4.5	04	agcacca	bta-mir-29a	4:95402321..95402379:-	1.0	hsa-miR-29a-3p	1	-	uagcaccaucugaaaucggu	acugauuucuuuugguguucagag	acugauuucuuuugguguucagagucaauauaauuuucuagcaccaucugaaaucggu
49	bta-let-7d	1635.0	717.128245614035	1232.4	08	gagguag	bta-let-7d	8:86887438..86887513:+	1.0	hsa-let-7a-5p	772	-	agagguaguagguugcauagu	cuauacgaccugcugccuuuc	agagguaguagguugcauaguuuucgggcagggauuuugcccacaaggagguaacuauacgaccugcugccuuuc
50	bta-miR-421	1350.0	638.1956140350876	4.8	X	ucaacag	bta-mir-421	X:82024089..82024149:+	1.0	hsa-miR-421	1	-	aucaacagacauuaauugggcgc	ggccucauuaaauguuugu	ggccucauuaaauguuuguugaaugaaaaaaugaaucaucaacagacauuaauugggcgc
51	bta-miR-30a-5p	1344.0	677.577962962963	704.3	09	guaaaca	bta-mir-30a	9:10768283..10768346:-	0.9473684210526315	hsa-miR-30a-5p	28	-	uguaaacauccucgacuggaagc	cuuucagucggauguuugcagc	uguaaacauccucgacuggaagcugugaggcugcagaaaggcuuucagucggauguuugcagc
52	bta-let-7g	1311.0	630.3422807017545	675.5	22	gagguag	bta-let-7g	22:49189344..49189422:+	1.0	hsa-let-7a-5p	4	-	ugagguaguaguuuguacagu	cuguacaggccacugccuugc	ugagguaguaguuuguacaguuugagggucuaugauaccacccgguacaggagauaacuguacaggccacugccuugc
53	bta-miR-296-3p	1244.0	544.8162500000001	695.6	13	ggguugg	bta-mir-296	13:58091948..58092004:+	0.9824561403508771	-	116	-	aggguugggcggaggcuuucc	gagggccccccccaauccug	gagggccccccccaauccuguugugcuugguucagaggguugggcggaggcuuucc
54	bta-miR-205	1171.0	699.4694545454544	5.5	16	ccuucau	bta-mir-205	16:75799970..75800028:-	0.9649122807017544	hsa-miR-205-5p	1	-	uccuucauuccaccggaguc	gauuucaguggagugaaguuc	uccuucauuccaccggagucugucucguacccaaccagauuucaguggagugaaguuc
55	bta-miR-1307	1115.0	514.9992857142854	5.0	26	cgaccgg	bta-mir-1307	26:24230120..24230179:-	0.9824561403508771	hsa-miR-1307-5p	262	-	ucgaccggaccucgaccggc	cucggcguggcgucggucg	ucgaccggaccucgaccggcucgucuauauugccaaucgacucggcguggcgucggucg
56	bta-miR-223	1102.0	495.72982456140346	698.8	X	gucaguu	bta-mir-223	X:99936324..99936387:-	1.0	hsa-miR-223-3p	260	-	ugucaguuugucaaauaccccaa	cguguauuugacaagcugaguuggac	cguguauuugacaagcugaguuggacacuccauguaguagugucaguuugucaaauaccccaa
57	bta-miR-127	1050.0	487.1777192982456	541.6	21	cggaucc	bta-mir-127	21:67429764..67429819:+	1.0	hsa-miR-127-3p	4	-	ucggauccgucugagcuuggc	cugaagcucagagggcuc	cugaagcucagagggcucugauucagaaagaucaucggauccgucugagcuuggc
58	bta-miR-769	1020.0	487.5521052631578	5.7	18	gagaccu	bta-mir-769	18:53945906..53945967:+	1.0	hsa-miR-769-5p	1	-	ugagaccuccggguucugagc	gcugggaucucuggggucucggu	ugagaccuccggguucugagcugugauguugcuucccagcugggaucucuggggucucggu
59	bta-miR-126-3p	959.0	495.97964285714295	1355.6	11	auuauua	bta-mir-126	11:104131417..104131476:+	0.9824561403508771	hsa-miR-126-5p	959	-	cauuauuacuuuugguacgcg	ucguaccgugaguaauaaugcg	cauuauuacuuuugguacgcgcugugacacuucaaacucguaccgugaguaauaaugcg
60	bta-miR-23b-3p	946.0	507.5145614035089	498.0	08	ucacauu	bta-mir-23b	8:83009615..83009675:+	1.0	hsa-miR-23a-3p	4	-	aucacauugccagggauuaccac	ggguuccuggcaugcugau	ggguuccuggcaugcugauuugugacuuaagauuaaaaucacauugccagggauuaccac
61	bta-miR-101	945.0	472.0860714285715	487.4	03	acaguac	bta-mir-101-1	3:80666430..80666488:+	0.9824561403508771	hsa-miR-101-3p	2	-	uacaguacugugauaacugaa	ucaguuaucacagugcuga	ucaguuaucacagugcugaugcuguccauucuaaagguacaguacugugauaacugaa
62	bta-miR-26b	900.0	435.82578947368404	488.0	02	ucaagua	bta-mir-26b	2:107133408..107133465:+	1.0	hsa-miR-26a-5p	48	-	uucaaguaauucaggauaggu	ccuguucuccauuacuuggcuc	uucaaguaauucaggauagguugugugcuguccagccuguucuccauuacuuggcuc
63	bta-miR-30b-5p	814.0	379.5303571428571	420.7	14	guaaaca	bta-mir-30b	14:8084737..8084797:+	0.9824561403508771	hsa-miR-30a-5p	2	-	uguaaacauccuacacucagc	cugggagguggauguuuacuuc	uguaaacauccuacacucagcuguaacacacgagucggcugggagguggauguuuacuuc
64	bta-miR-197	812.0	379.44105263157894	419.2	03	ucaccac	bta-mir-197	3:33964973..33965034:-	1.0	hsa-miR-197-3p	2	-	uucaccaccuucuccacccagc	cggguagagagggcaguggga	cggguagagagggcagugggagguaagagcucuucacccuucaccaccuucuccacccagc
65	bta-miR-6119-5p	730.0	328.5833333333332	374.0	X	gagguaa	bta-mir-6119	X:3998287..3998349:-	1.0	-	3	-	agagguaaaaaauugauuugac	caaaucauuuuuuacucucc	agagguaaaaaauugauuugacuaguucuuuaacacaucuagcaaaucauuuuuuacucucc
66	bta-miR-204	575.0	299.16267857142856	306.2	08	ucccuuu	bta-mir-204	8:47259553..47259612:-	0.9824561403508771	hsa-miR-204-5p	17	-	uucccuuugucauccuaugcc	gcugggaaggcaaagggacg	uucccuuugucauccuaugccugagaauauaugaaggaggcugggaaggcaaagggacg
67	bta-miR-21-3p	551.0	252.12327272727273	5136.3	19	agcuuau	bta-mir-21	19:11033079..11033137:+	0.9649122807017544	hsa-miR-21-5p	548	-	uagcuuaucagacugauguugac	caacagcagucgaugggcug	uagcuuaucagacugauguugacuguugaaucucauggcaacagcagucgaugggcug
68	bta-miR-16a	547.0	282.322641509434	4.9	12	agcagca	bta-mir-16a	12:19596210..19596275:-	0.9298245614035088	hsa-miR-15a-5p	0	-	uagcagcacguaaauauugg	aguauuaacugugcugcugaa	uagcagcacguaaauauugguguuaagauucuaaaauuaucuccaguauuaacugugcugcugaa
69	bta-miR-345-3p	478.0	226.53849056603772	253.0	21	ccugaac	bta-mir-345	21:66867102..66867160:+	0.9298245614035088	-	16	-	cccugaacuaggggucuggag	gcugacuccuaguccagugc	gcugacuccuaguccagugcuugugauggcuggugggcccugaacuaggggucuggag
70	bta-miR-143	452.0	219.6326315789473	5.5	07	gagauga	bta-mir-143	7:62809325..62809380:+	1.0	hsa-miR-143-3p	0	-	ugagaugaagcacuguagcuc	ggugcagugcugcaucucugg	ggugcagugcugcaucucuggucaguugggagucugagaugaagcacuguagcuc
71	bta-miR-2419-5p	438.0	207.89647058823525	2.0	04	ucgcauc	bta-mir-2419	4:66346476..66346538:-	0.8947368421052632	-	3	-	aucgcaucaacacucgucug	caggcgggugcuaauacgauca	aucgcaucaacacucgucuguucuuaaauaacauugagaacaggcgggugcuaauacgauca
72	bta-miR-330	434.0	213.60830188679242	338.5	18	cucuggg	bta-mir-330	18:53654158..53654222:-	0.9298245614035088	hsa-miR-330-5p	434	-	ucucugggccugugucuuaggc	caaagcacacggccugcagagagg	ucucugggccugugucuuaggcucugcaagaucaaccgagcaaagcacacggccugcagagagg
73	bta-miR-98	421.0	212.2554716981132	220.8	X	gagguag	bta-mir-98	X:96382646..96382725:-	0.9298245614035088	hsa-let-7a-5p	3	-	ugagguaguaaguuguauugu	cuauacaacuuacuacuuucc	ugagguaguaaguuguauuguugugggguagggauuuuaggccccaauuugaagauaacuauacaacuuacuacuuucc
74	bta-miR-2285k	401.0	220.57745454545451	1.9	03	aaaccgg	bta-mir-2285k-1	3:53564244..53564298:-	0.9649122807017544	-	0	-	aaaaccggaaugaacuuuu	aaguucauucagguuuuuc	aaguucauucagguuuuucuuuaacagcuugcugaaaaaccggaaugaacuuuu
75	bta-miR-301a	395.0	182.19074074074075	3.8	19	agugcaa	bta-mir-301a	19:10349517..10349577:-	0.9473684210526315	hsa-miR-130a-3p	1	-	cagugcaauaguauugucaaagc	gcucugacuuuauugcacuac	gcucugacuuuauugcacuacuguacuuuacagcuagcagugcaauaguauugucaaagc
76	bta-miR-15a	395.0	166.71379999999996	4.2	12	agcagca	bta-mir-15a	12:19596356..19596415:-	0.8771929824561403	hsa-miR-15a-5p	0	-	uagcagcacauaaugguuug	ggccauauugugcugccuca	uagcagcacauaaugguuuguggauuuugaaaaggugcaggccauauugugcugccuca
77	bta-miR-328	374.0	176.85574074074069	5.9	18	uggcccu	bta-mir-328	18:34957620..34957682:-	0.9473684210526315	hsa-miR-328-3p	2	-	cuggcccucucugcccuuccg	gggggggcaggaggggcucagggag	gggggggcaggaggggcucagggagauagugugugcugccccuggcccucucugcccuuccg
78	bta-miR-17-5p	367.0	165.49907407407406	214.3	12	aaagugc	bta-mir-17	12:66226567..66226625:+	0.9473684210526315	hsa-miR-17-5p	43	-	caaagugcuuacagugcagguag	acugcagugaaggcacuugua	caaagugcuuacagugcagguagugauaugugcaucuacugcagugaaggcacuugua
79	bta-let-7c	346.0	166.1356363636364	182.4	01	gagguag	bta-let-7c	1:19930465..19930532:-	0.9649122807017544	hsa-let-7a-5p	2	-	ugagguaguagguuguauggu	cuguacaaccuucuagcuuucc	ugagguaguagguuguaugguuuagaguuacacccugggaguuaacuguacaaccuucuagcuuucc
80	bta-miR-652	339.0	154.38660377358488	5.7	X	auggcgc	bta-mir-652	X:62939303..62939362:+	0.9298245614035088	hsa-miR-652-3p	2	-	aauggcgccacuaggguug	caacccuaggagagggugcca	caacccuaggagagggugccauucacauagacuagaauugaauggcgccacuaggguug
81	bta-miR-19b	334.0	155.50639999999996	5.1	12	gugcaaa	bta-mir-19b	12:66227148..66227209:+	0.8771929824561403	hsa-miR-19a-3p	0	-	ugugcaaauccaugcaaaacuga	aguuuugcagguuugcauccagc	aguuuugcagguuugcauccagcugugugauauucugcugugcaaauccaugcaaaacuga
82	bta-miR-28	294.0	150.3761111111111	5.3	01	acuagau	bta-mir-28	1:79250545..79250599:-	0.9473684210526315	hsa-miR-28-3p	0	-	cacuagauugagagcucc	agcucacagucuauugag	agcucacagucuauugaguugccuuucugacuuucccacuagauugagagcucc
